# Supplementary material for: Construction of microneedle of Atractylodes macrocephala Rhizoma aqueous extract and effect on mammary gland hyperplasia based on intestinal flora
Source: Front Endocrinol (Lausanne). 2023 Feb 28;14:1158318. doi: 10.3389/fendo.2023.1158318 (PMC10011648; doi:10.3389/fendo.2023.1158318)
Supplement: Supplementary file 1 [file DataSheet_1.zip]

Archive with 7 entries (6 files):
- Excel Date2.3/OTU.xlsx
- Excel Date2.3/Phylum genus level.xlsx
- Excel Date2.3/alpha diversity.xlsx
- Excel Date2.3/beta diversity.xlsx
- Excel Date2.3/length of the sequence.xlsx
- Excel Date2.3/serum indicators.xlsx
- Excel Date2.3/
