# Supplementary material for: Construction of microneedle of Atractylodes macrocephala Rhizoma aqueous extract and effect on mammary gland hyperplasia based on intestinal flora
Source: Front Endocrinol (Lausanne). 2023 Feb 28;14:1158318. doi: 10.3389/fendo.2023.1158318 (PMC10011648; doi:10.3389/fendo.2023.1158318)
Supplement: Supplementary file 1 [file DataSheet_1.zip › Excel Date2.3/Phylum genus level.xlsx]

## Sheet: phylum level-1
	Con	Mod	AM-DMN
Firmicutes	0.840849	0.570176	0.69163
Actinobacteria	0.0575684	0.0597878	0.107122
Proteobacteria	0.0352306	0.200473	0.0061109
Bacteroidetes	0.123261	0.0347609	0.100666
TM7	0.0112979	0.0157005	0.0179869
Tenericutes	0.0223482	0.0139715	0.0021832
Cyanobacteria	0.000717412	0.00243094	0.00347351
Spirochaetes	0.00564123	0.00087741	2.58e-05
unclassified	0.00209546	0.00117676	0.000485156
unidentified	0.000815475	0.000469673	0.000180643
Fusobacteria	0	0	3.1e-05
Verrucomicrobia	2.58e-05	0.000144515	0
Chloroflexi	0	1.03e-05	0
Acidobacteria	0	0	0
Deferribacteres	0.000113547	0	0
Nitrospirae	0	0	1.03e-05
Elusimicrobia	3.61e-05	2.06e-05	0
Gemmatimonadetes	0	0	0
Thermi	0	0	0

## Sheet: phylum level-2
Taxon	Con1	Con2	Con3	Mod1	Mod2	Mod3	AM-DMN1	AM-DMN2	AM-DMN3
Firmicutes	1.58648	1.56717	1.55687	0.951301	0.949582	0.921665	1.46599	1.4749	1.434
Bacteroidetes	1.50146	1.57577	1.59255	0.105884	0.100577	0.116367	1.05068	1.04062	1.05869
Proteobacteria	0.0508021	0.0577778	0.057112	0.0193311	0.0189422	0.0131451	0.0440258	0.0425703	0.0417367
Firmicutes/Bacteroidetes	1.05662	0.994545	0.977601	8.98438	9.44132	7.92033	1.39527	1.41733	1.3545

## Sheet: genus level
	Con1	Con2	Con3	Mod1	Mod2	Mod3	AM-DMN1	AM-DMN2	AM-DMN3
Allobaculum	0.184179	0.174565	0.193793	0.0318964	0.0456988	0.0180941	0.144033	0.155714	0.172352
Bifidobacterium	0.0471221	0.154378	-0.0601335	0.0011045	0.00131455	0.000894463	0.0113341	0.0154354	0.00823274
CF231	0.00913539	0.00679479	0.011476	0.00315868	0.00315477	0.00316258	0.000526446	0.000954248	0.000998644
Clostridium	0.132939	0.132467	0.133411	0.0121898	0.0125348	0.0118448	0.132561	0.142765	0.122358
Desulfovibrio	0.00719993	0.00846652	0.00593333	0.00555865	0.00551468	0.00560262	0.00131095	0.00141349	0.00120842
Helicobacter	0.0135637	0.0146735	0.012454	0.000361287	0.000374569	0.000348005	0.000443866	0.000546785	0.000340947
Oscillospira	0.0475556	0.0546358	0.0404755	0.0362061	0.0376437	0.0347685	0.00267868	0.00278965	0.00256772
Prevotella	0.025383	0.0234686	0.0272974	0.00255997	0.00259457	0.00252538	0.000567736	0.000554679	0.000580793
Ruminococcus	0.0506059	0.0514658	0.0497461	0.0124128	0.0145468	0.0102788	0.0034219	0.0024657	0.0043781
Turicibacter	0.131329	0.134358	0.128299	0.0553747	0.0567941	0.0539553	0.110951	0.142435	0.0794674
Clostridiales	0.0220695	0.0221355	0.0220034	0.0188798	0.0178945	0.0198651	0.0035819	0.00435474	0.00310906
Lachnospiraceae	0.00784508	0.00784328	0.00784688	0.00598703	0.00594315	0.00603092	0.100814	0.101453	0.141174
Clostridiales	0.179621	0.186498	0.172745	0.0920661	0.0971646	0.0869677	0.0256307	0.0246542	0.0216072
S24-7	0.0684122	0.0715473	0.0652771	0.0232514	0.0265414	0.0199614	0.00490834	0.00489876	0.00461792
Ruminococcaceae	0.0639684	0.0851349	0.0428019	0.0350448	0.0251479	0.0449417	0.00375738	0.00412648	0.00338828
Lachnospiraceae	0.0491298	0.0542385	0.0440211	0.0595968	0.0615485	0.0576451	0.0121754	0.0124766	0.0158741
Peptostreptococcaceae	0.0327997	0.0308415	0.0347578	0.0782753	0.0792486	0.077302	0.267239	0.284568	0.24991
RF39	0.0222604	0.0245548	0.019966	0.0139457	0.0131465	0.0147448	0.00217288	0.00244687	0.00229889
F16	0.0112979	0.143495	-0.1209	0.0157005	0.0145457	0.0168553	0.0179869	0.0145698	0.021404
Desulfovibrionaceae	0.0112309	0.133415	-0.110953	0.0137186	0.0142576	0.0131795	0.000531607	0.000594567	0.000568647
