# Supplementary material for: Construction of microneedle of Atractylodes macrocephala Rhizoma aqueous extract and effect on mammary gland hyperplasia based on intestinal flora
Source: Front Endocrinol (Lausanne). 2023 Feb 28;14:1158318. doi: 10.3389/fendo.2023.1158318 (PMC10011648; doi:10.3389/fendo.2023.1158318)
Supplement: Supplementary file 1 [file DataSheet_1.zip › Excel Date2.3/alpha diversity.xlsx]

## Sheet: alpha_index
Sample ID	Group	Chao1	Pielou_e	Simpson	Shannon
Con1	Con	2799.47	0.747656	0.987418	8.54021
Con2	Con	2645.53	0.746411	0.989188	8.45584
Con3	Con	2207.65	0.664829	0.969189	7.36312
Mod1	Mod	457.469	0.266578	0.318884	3.58496
Mod2	Mod	461.14	0.321227	0.328942	3.8697
Mod3	Mod	453.9	0.351471	0.390033	3.47066
AM-DMN1	AM-DMN	2310.78	0.615291	0.78984	6.94751
AM-DMN2	AM-DMN	2519.47	0.614214	0.834225	6.68633
AM-DMN3	AM-DMN	2114.86	0.698223	0.741195	6.95717
