# Supplementary material for: Construction of microneedle of Atractylodes macrocephala Rhizoma aqueous extract and effect on mammary gland hyperplasia based on intestinal flora
Source: Front Endocrinol (Lausanne). 2023 Feb 28;14:1158318. doi: 10.3389/fendo.2023.1158318 (PMC10011648; doi:10.3389/fendo.2023.1158318)
Supplement: Supplementary file 1 [file DataSheet_1.zip › Excel Date2.3/beta diversity.xlsx]

## Sheet: PCA
ID	PC1	PC2
Con1	-0.0601093	0.269549
Con2	-0.133356	0.171448
Con3	-0.246809	0.0793442
Mod1	-0.155478	-0.0816748
Mod2	-0.245279	-0.235255
Mod3	-0.268422	-0.0192274
AM-DMN1	-0.0300771	0.223099
AM-DMN2	0.0579612	0.231665
AM-DMN3	0.0629256	0.0498711

## Sheet: NMDS
ID	MDS1	MDS2
Con1	-0.0913308	-0.0464632
Con2	-1.32366	-0.0561744
Con3	-1.6054	-0.0337739
Mod1	-0.342615	0.103336
Mod2	-0.805486	0.200132
Mod3	-0.912643	0.312988
AM-DMN1	-0.0578648	-0.49249
AM-DMN2	-0.0522513	-0.221531
AM-DMN3	-0.0807118	-0.413134
