# Supplementary material for: Construction of microneedle of Atractylodes macrocephala Rhizoma aqueous extract and effect on mammary gland hyperplasia based on intestinal flora
Source: Front Endocrinol (Lausanne). 2023 Feb 28;14:1158318. doi: 10.3389/fendo.2023.1158318 (PMC10011648; doi:10.3389/fendo.2023.1158318)
Supplement: Supplementary file 1 [file DataSheet_1.zip › Excel Date2.3/length of the sequence.xlsx]

## Sheet: length of the sequence
length of the sequence	count
50	18
170	2
232	2
235	3
258	2
259	2
261	2
262	3
264	2
278	2
279	2
290	2
292	2
293	5
295	2
303	2
305	3
313	28
318	4
319	4
321	4
325	3
326	201
330	2
334	4
335	4
336	12
338	6
340	5
341	4
344	4
345	37
346	4
348	2
353	3
354	2
356	3
359	3
360	2
361	4
362	6
363	2
364	4
365	3
368	1
369	8
372	2
376	2
377	11
380	2
382	2
383	1
386	2
390	3
392	2
393	5
401	3
403	2
404	326332
405	288666
406	78053
407	46584
408	66109
409	2877
410	38126
411	1705
412	164
413	711
414	4409
415	6654
416	1461
417	4
418	44
419	21
420	125
421	6
422	1682
423	43994
424	19528
425	37839
426	623
427	992
428	87
429	99443
430	570768
431	7162
432	558
433	4
434	3
