# Supplementary material for: Construction of microneedle of Atractylodes macrocephala Rhizoma aqueous extract and effect on mammary gland hyperplasia based on intestinal flora
Source: Front Endocrinol (Lausanne). 2023 Feb 28;14:1158318. doi: 10.3389/fendo.2023.1158318 (PMC10011648; doi:10.3389/fendo.2023.1158318)
Supplement: Supplementary file 1 [file DataSheet_1.zip › Excel Date2.3/serum indicators.xlsx]

## Sheet: E2
Group	Content（pmol/L）
Con1	80.2812
Con2	84.0625
Con3	78.5
Con4	92.375
Con5	85
Con6	82.0937
Mod1	96.625
Mod2	109.187
Mod3	132.375
Mod4	148.562
Mod5	125.281
Mod6	184.812
AM-DMN1	96.25
AM-DMN2	104.656
AM-DMN3	96.25
AM-DMN4	95.5312
AM-DMN5	87.1875
AM-DMN6	97.5625

## Sheet: P
Group	Content（pmol/L）
Con1	137.133
Con2	134.067
Con3	135.4
Con4	118.433
Con5	127.133
Con6	118.767
Mod1	59.8333
Mod2	64.2
Mod3	81.5
Mod4	87.0667
Mod5	71.3667
Mod6	105.067
AM-DMN1	102.667
AM-DMN2	102.467
AM-DMN3	102
AM-DMN4	98.0667
AM-DMN5	108.067
AM-DMN6	100.2

## Sheet: PRL
Group	Content（pg/mL）
Con1	280
Con2	281.25
Con3	260.5
Con4	312.25
Con5	283.25
Con6	323.25
Mod1	553.5
Mod2	527
Mod3	535.75
Mod4	461.75
Mod5	438.75
Mod6	567.25
AM-DMN1	448.75
AM-DMN2	417.75
AM-DMN3	470.75
AM-DMN4	436.25
AM-DMN5	420
AM-DMN6	480.5
